# Supplementary material for: miR-205-5p Downregulation and ZEB1 Upregulation Characterize the Disseminated Tumor Cells in Patients with Invasive Ductal Breast Cancer
Source: Int J Mol Sci. 2021 Dec 22;23(1):103. doi: 10.3390/ijms23010103 (PMC8744876; doi:10.3390/ijms23010103)
Supplement: Supplementary file 1 [file ijms-23-00103-s001.zip]

Archive with 1 entries (1 files):
- ijms-1511902-supplementary.pdf
